# Supplementary material for: Evaluation of Avian Reovirus S1133 Vaccine Strain in Neonatal Broiler Chickens in Gastrointestinal Integrity and Performance in a Large-Scale Commercial Field Trial
Source: Vaccines (Basel). 2021 Jul 23;9(8):817. doi: 10.3390/vaccines9080817 (PMC8402455; doi:10.3390/vaccines9080817)
Supplement: Supplementary file 1 [file vaccines-09-00817-s001.zip]

Archive with 1 entries (1 files):
- vaccines-1270430-supplementary.pdf
